# Supplementary material for: Single-Shot Local Injection of Microfragmented Fat Tissue Loaded with Paclitaxel Induces Potent Growth Inhibition of Hepatocellular Carcinoma in Nude Mice
Source: Cancers (Basel). 2021 Nov 2;13(21):5505. doi: 10.3390/cancers13215505 (PMC8583409; doi:10.3390/cancers13215505)
Supplement: Supplementary file 1 [file cancers-13-05505-s001.zip]

Archive with 1 entries (1 files):
- cancers-1435179-supplementary.pdf
